# Supplementary material for: Endosomal H2O2 Molecules Act as Signaling Mediators in Akt/PKB Activation
Source: Antioxidants (Basel). 2025 May 16;14(5):594. doi: 10.3390/antiox14050594 (PMC12108365; doi:10.3390/antiox14050594)
Supplement: Supplementary file 1 [file antioxidants-14-00594-s001.zip]

Archive with 1 entries (1 files):
- antioxidants-3610606-supplementary.pdf
